# Supplementary material for: A Human and Rhesus Macaque Interferon-Stimulated Gene Screen Shows That Over-Expression of ARHGEF3/XPLN Inhibits Replication of Hepatitis C Virus and Other Flavivirids
Source: Viruses. 2022 Jul 28;14(8):1655. doi: 10.3390/v14081655 (PMC9414520; doi:10.3390/v14081655)
Supplement: Supplementary file 1 [file viruses-14-01655-s001.zip]

Archive with 2 entries (2 files):
- supplementary figures.pdf
- viruses-1746166-supplementary.xlsx
